# Supplementary material for: The epidemiology of adults' eyelid malignancies in Germany between 2009 and 2015; An analysis of 42,710 patients' data
Source: Eur J Ophthalmol. 2022 Nov 4;33(2):1186–99. doi: 10.1177/11206721221125018 (PMC9999282; doi:10.1177/11206721221125018)
Supplement: sj-xlsx-2-ejo-10.1177_11206721221125018 - Supplemental material for The epidemiology of adults' eyelid malignancies in Germany between 2009 and 2015; An analysis of 42,710 patients' data [file sj-xlsx-2-ejo-10.1177_11206721221125018.xlsx]

## Sheet: BCC
ASR	2009			2010			2011			2012			2013			2014			2015			Study Period
Age group	Male	Female	Total	Male	Female	Total	Male	Female	Total	Male	Female	Total	Male	Female	Total	Male	Female	Total	Male	Female	Total	Male	Female	Total
15-19	0.0469744	0.0224152	0.0344071	0	0.0233226	0.0119279	0	0.0486644	0.0249143	0.0255966	0	0.0125045	0.0255303	0.048878	0.0374553	0	0.0244002	0.0124409	0.0247193	0	0.0122157	0.0178074	0.0239117	0.0209201
20-24	0	0.071847	0.0367881	0.0248492	0.094998	0.0607138	0.0510499	0.0486644	0.0498286	0.0772639	0.0492453	0.0629358	0.0523183	0.0752228	0.0640054	0	0.0768542	0.0391023	0.052952	0.0261237	0.0394184	0.0368046	0.0636564	0.0504896
25-29	0.123777	0.165579	0.145147	0.0991848	0.118861	0.109219	0.1021	0.121661	0.112114	0.150795	0.217453	0.184753	0.122759	0.142787	0.13289	0.143217	0.209986	0.176903	0.0687269	0.113872	0.0912974	0.115398	0.155607	0.1358
30-34	0.204157	0.346967	0.276537	0.301858	0.512604	0.408716	0.280775	0.462312	0.373715	0.199263	0.334237	0.26816	0.365456	0.564021	0.466453	0.310549	0.464397	0.388461	0.186658	0.390782	0.28935	0.264057	0.43964	0.353202
35-39	0.593301	0.752924	0.673717	0.468318	0.753084	0.61235	0.740224	0.900292	0.822172	0.469252	0.821676	0.649493	0.493426	0.896025	0.69895	0.433856	0.490928	0.462891	0.568218	0.812723	0.692347	0.538889	0.774677	0.658797
40-44	1.18639	2.03236	1.61315	1.10763	1.97806	1.54751	1.27625	2.21423	1.75646	1.33947	1.81117	1.58112	1.84775	1.72957	1.78725	1.23897	1.8346	1.54477	1.42506	1.86457	1.6506	1.33274	1.93283	1.6388
45-49	2.72614	2.87395	2.80082	2.05625	3.22382	2.64928	2.93537	3.57684	3.26378	2.34465	3.79526	3.08672	3.05818	3.92576	3.50191	2.90676	3.79887	3.36315	2.20596	2.95097	2.58723	2.60472	3.45184	3.03726
50-54	3.57727	4.27433	3.93248	3.5297	4.4141	3.9798	3.82874	3.96615	3.89909	4.01177	4.65709	4.34184	3.65115	4.34194	4.00406	3.34272	4.3685	3.86622	3.04918	4.27502	3.6738	3.56164	4.32942	3.95347
55-59	4.21764	5.13075	4.68325	4.13106	5.40301	4.77974	4.59449	5.57208	5.09498	4.5565	5.64018	5.10964	4.81838	5.75841	5.29649	4.77814	5.74648	5.26901	3.7529	4.78112	4.27307	4.40363	5.43006	4.92613
60-64	5.51797	8.31635	6.94275	5.1525	6.99701	6.09181	5.53891	7.251	6.41544	5.37066	6.66092	6.03245	5.60191	7.37755	6.51474	5.3348	5.80141	5.57518	4.76567	5.30146	5.04167	5.32039	6.76216	6.05951
65-69	7.55842	9.18084	8.38747	7.58112	9.21852	8.41743	7.5809	9.92754	8.78229	7.65	9.98178	8.84318	7.03041	9.03467	8.05547	7.06917	8.42829	7.76381	5.65689	7.60511	6.65226	7.17651	9.0579	8.13834
70-74	12.2966	13.2321	12.775	11.4459	13.6167	12.5571	12.7625	14.7453	13.7776	11.5309	13.2952	12.4336	11.7006	14.9598	13.3654	11.2335	14.5868	12.9444	9.48343	13.0884	11.3208	11.5297	13.9448	12.7649
75-79	8.99547	10.8557	9.94551	9.5009	10.0715	9.78986	9.67393	11.4605	10.5886	9.79319	11.8871	10.8662	8.84634	11.8772	10.3941	9.42695	12.5596	11.0256	7.65181	10.8927	9.29983	9.07855	11.4106	10.2724
80-84	6.67844	8.37767	7.51346	6.12594	7.63174	6.88526	6.89172	9.34355	8.14696	6.05361	9.59089	7.86392	6.07306	9.26857	7.71151	6.38927	8.16555	7.32497	5.80462	7.33681	6.62225	6.27569	8.52217	7.43101
85+	3.21665	7.92751	5.63288	3.02905	7.27906	5.21395	3.29238	7.71306	5.5556	3.58336	8.85187	6.28765	3.98293	7.67008	5.91937	3.04146	7.58396	5.38524	3.27271	7.26723	5.36895	3.34597	7.75171	5.6205
ASR	56.9392	73.5613	65.3934	54.5543	71.3364	63.1147	59.5493	77.3518	68.6635	57.1562	77.5941	67.6242	57.6702	77.6705	67.9501	55.6494	74.1406	65.1421	47.9695	66.7069	57.6151	55.6025	74.051	65.0615
ASR CI lower	54.5732	70.9422	63.6207	52.2688	68.7776	61.3903	57.1572	74.686	66.8627	54.8333	74.9338	65.8473	55.3507	75.0165	66.1761	53.3859	71.5558	63.4135	45.8778	64.2562	55.9925	54.7331	73.0649	64.4013
ASR CI upper	59.381	76.252	67.2028	56.9139	73.9659	64.8753	62.0158	80.0884	70.5006	59.5522	80.3247	69.4368	60.0617	80.3943	69.7594	57.9838	76.7945	66.9057	50.1312	69.2266	59.2724	56.4823	75.047	65.7268
Cases	2009			2010			2011			2012			2013			2014			2015			Study Period
	Male	Female	Total	Male	Female	Total	Male	Female	Total	Male	Female	Total	Male	Female	Total	Male	Female	Total	Male	Female	Total	Male	Female	Total
15-19	2	1	3	0	1	1	0	2	2	1	0	1	1	2	3	0	1	1	1	0	1	5	7	12
20-24	0	3	3	1	4	5	2	2	4	3	2	5	2	3	5	0	3	3	2	1	3	10	18	28
25-29	5	7	12	4	5	9	4	5	9	6	9	15	5	6	11	6	9	15	3	5	8	33	46	79
30-34	8	14	22	12	21	33	11	19	30	8	14	22	15	24	39	13	20	33	8	17	25	75	129	204
35-39	27	35	62	20	33	53	29	37	66	18	33	51	19	36	55	17	20	37	23	34	57	153	228	381
40-44	52	91	143	47	86	133	50	91	141	50	71	121	65	64	129	41	64	105	45	62	107	350	529	879
45-49	107	117	224	82	133	215	115	147	262	92	156	248	119	160	279	111	152	263	82	115	197	708	980	1688
50-54	135	168	303	137	178	315	150	163	313	162	197	359	152	189	341	143	195	338	133	194	327	1012	1284	2296
55-59	165	209	374	163	222	385	180	229	409	182	235	417	197	244	441	201	249	450	163	213	376	1251	1601	2852
60-64	197	308	505	193	272	465	217	298	515	219	286	505	234	326	560	226	261	487	204	241	445	1490	1992	3482
65-69	358	454	812	332	421	753	297	408	705	286	391	677	261	351	612	265	330	595	223	313	536	2022	2668	4690
70-74	453	514	967	441	550	991	500	606	1106	451	543	994	445	592	1037	410	552	962	320	457	777	3020	3814	6834
75-79	321	417	738	356	399	755	379	471	850	411	517	928	400	551	951	456	618	1074	389	559	948	2712	3532	6244
80-84	243	349	592	236	318	554	270	384	654	242	390	632	244	371	615	264	329	593	255	307	562	1754	2448	4202
85+	125	312	437	125	296	421	129	317	446	151	372	523	181	328	509	149	331	480	171	323	494	1031	2279	3310
Total	2198	2999	5197	2149	2939	5088	2333	3179	5512	2282	3216	5498	2340	3247	5587	2302	3134	5436	2022	2841	4863	15626	21555	37181

## Sheet: SCC
ASR	2009			2010			2011			2012			2013			2014			2015			Study Period
	Male	Female	Total	Male	Female	Total	Male	Female	Total	Male	Female	Total	Male	Female	Total	Male	Female	Total	Male	Female	Total	Male	Female	Total
15-19	0	0	0	0	0	0	0	0	0	0	0	0	0	0	0	0	0	0	0	0	0	0	0	0
20-24	0	0	0	0	0	0	0	0	0	0	0	0	0	0	0	0	0	0	0	0	0	0	0	0
25-29	0.0247554	0	0.0120956	0	0	0	0.025525	0.0243322	0.0249143	0	0.0241614	0.0123168	0	0	0	0.0238695	0.0233318	0.023587	0	0	0	0.0104908	0.0101483	0.010314
30-34	0.0255196	0.0247833	0.0251397	0.0251548	0.0488195	0.037156	0	0	0	0	0	0	0.0243638	0	0.0119603	0.0238884	0	0.0117715	0	0.0459744	0.023148	0.014083	0.0170403	0.0155825
35-39	0.0219741	0.0215121	0.0217328	0.0468318	0.0456415	0.0462151	0.0765749	0.0243322	0.0498286	0.0260696	0.0497985	0.0382055	0	0.0248896	0.0127082	0.0255209	0.122732	0.0750634	0.0247051	0	0.0121464	0.0316993	0.0407725	0.0363116
40-44	0.114076	0.0446672	0.0789654	0.1414	0.161005	0.151261	0.15315	0.0729967	0.112114	0.0267894	0.0765284	0.0522685	0.0568538	0.0540491	0.0554186	0.0906563	0.0573313	0.0735605	0.126672	0.0601475	0.0925569	0.102812	0.0767287	0.0894908
45-49	0.229301	0.171946	0.200058	0.150457	0.121196	0.135544	0.15315	0.0973289	0.124572	0.305824	0.243286	0.273822	0.154194	0.269896	0.213378	0.157122	0.224933	0.191815	0.13451	0.230945	0.183864	0.183949	0.193726	0.188929
50-54	0.211986	0.228982	0.220634	0.309171	0.223185	0.26532	0.25525	0.267654	0.2616	0.420988	0.283681	0.350733	0.240207	0.206759	0.2231	0.210381	0.246428	0.22877	0.183409	0.28647	0.235932	0.260436	0.249515	0.25484
55-59	0.383422	0.294588	0.338095	0.506879	0.267717	0.384862	0.357349	0.389315	0.373715	0.275393	0.384012	0.33084	0.366882	0.2124	0.288244	0.404121	0.39233	0.398103	0.253263	0.134679	0.193197	0.362569	0.295075	0.328178
60-64	0.47617	0.648027	0.563669	0.320363	0.514486	0.419221	0.561549	0.340651	0.448458	0.564041	0.489089	0.5256	0.430916	0.452611	0.442072	0.40129	0.422325	0.412128	0.467222	0.417957	0.441854	0.460624	0.465068	0.462904
65-69	0.760064	0.545997	0.650752	0.822049	0.547418	0.68189	0.944422	0.681302	0.809715	0.882692	0.765866	0.822925	0.835029	0.514796	0.671289	0.800283	0.740668	0.769857	0.481977	0.607437	0.546081	0.787925	0.624683	0.704513
70-74	1.54725	1.00399	1.26825	1.84277	1.08934	1.45719	1.86332	1.3626	1.60697	1.94312	1.19975	1.56358	1.60391	1.08661	1.34041	1.23295	1.18914	1.21102	1.48179	1.20288	1.34042	1.65311	1.16267	1.40276
75-79	1.205	0.754952	0.970294	1.46784	1.0854	1.27074	1.30177	1.28961	1.29554	1.66794	1.47152	1.56905	1.23849	1.33646	1.2897	1.40577	1.64616	1.52962	1.35726	1.05225	1.20662	1.37919	1.24703	1.31284
80-84	0.934433	1.08022	1.00264	1.4017	1.53595	1.46653	1.17414	1.09495	1.1336	1.25075	1.81981	1.54292	1.14492	1.57391	1.36675	1.16168	1.63807	1.40817	1.27474	1.5056	1.40222	1.19503	1.46214	1.33341
85+	0.64333	1.65157	1.16009	0.702739	1.52467	1.12701	0.918804	1.92218	1.4325	0.759387	1.99881	1.39458	0.836195	1.9409	1.40716	1.00021	2.08501	1.57069	0.784685	1.82243	1.32594	0.811341	1.85374	1.34994
ASR	6.57729	6.47123	6.51242	7.73735	7.16482	7.44293	7.78501	7.56725	7.67353	8.12299	8.80631	8.47684	6.93196	7.67328	7.32219	6.93775	8.78846	7.90416	6.57023	7.36677	7.00398	7.25325	7.69834	7.49
ASR CI lower	5.78714	5.70787	5.95933	6.89093	6.36853	6.85776	6.93571	6.74949	7.07943	7.26442	7.92669	7.85661	6.14681	6.85773	6.75004	6.16336	7.91913	7.31469	5.81836	6.57158	6.44991	6.94219	7.38308
ASR CI upper	7.44486	7.30802	7.10291	8.65893	8.03307	8.06466	8.70959	8.45678	8.30417	9.05506	9.75683	9.133	7.78936	8.55899	7.92981	7.782	9.72689	8.52831	7.39129	8.23115	7.5926	7.57465	8.02359
Cases	2009			2010			2011			2012			2013			2014			2015			Study Period
	Male	Female	Total	Male	Female	Total	Male	Female	Total	Male	Female	Total	Male	Female	Total	Male	Female	Total	Male	Female	Total	male	female	Total
15-19	0	0	0	0	0	0	0	0	0	0	0	0	0	0	0	0	0	0	0	0	0	0	0	0
20-24	0	0	0	0	0	0	0	0	0	0	0	0	0	0	0	0	0	0	0	0	0	0	0	0
25-29	1	0	1	0	0	0	1	1	2	0	1	1	0	0	0	1	1	2	0	0	0	3	3	6
30-34	1	1	2	1	2	3	0	0	0	0	0	0	1	0	1	1	0	1	0	2	2	4	5	9
35-39	1	1	2	2	2	4	3	1	4	1	2	3	0	1	1	1	5	6	1	0	1	9	12	21
40-44	5	2	7	6	7	13	6	3	9	1	3	4	2	2	4	3	2	5	4	2	6	27	21	48
45-49	9	7	16	6	5	11	6	4	10	12	10	22	6	11	17	6	9	15	5	9	14	50	55	105
50-54	8	9	17	12	9	21	10	11	21	17	12	29	10	9	19	9	11	20	8	13	21	74	74	148
55-59	15	12	27	20	11	31	14	16	30	11	16	27	15	9	24	17	17	34	11	6	17	103	87	190
60-64	17	24	41	12	20	32	22	14	36	23	21	44	18	20	38	17	19	36	20	19	39	129	137	266
65-69	36	27	63	36	25	61	37	28	65	33	30	63	31	20	51	30	29	59	19	25	44	222	184	406
70-74	57	39	96	71	44	115	73	56	129	76	49	125	61	43	104	45	45	90	50	42	92	433	318	751
75-79	43	29	72	55	43	98	51	53	104	70	64	134	56	62	118	68	81	149	69	54	123	412	386	798
80-84	34	45	79	54	64	118	46	45	91	50	74	124	46	63	109	48	66	114	56	63	119	334	420	754
85+	25	65	90	29	62	91	36	79	115	32	84	116	38	83	121	49	91	140	41	81	122	250	545	795
Total	252	261	513	304	294	598	305	311	616	326	366	692	284	323	607	295	376	671	284	316	600	2050	2247	4297

## Sheet: Mel
ASR	2009			2010			2011			2012			2013			2014			2015			Study Period
	Male	Female	Total	Male	Female	Total	Male	Female	Total	Male	Female	Total	Male	Female	Total	Male	Female	Total	Male	Female	Total	Male	Female	Total
15-19	0	0	0	0	0	0	0.025525	0	0.0124572	0	0	0	0	0	0	0.025393	0	0.0124409	0	0	0	0.00712296	0	0.00348668
20-24	0	0	0	0	0	0	0	0	0	0	0.0246226	0.0125872	0	0	0	0	0	0	0	0	0	0	0.00353647	0.0018032
25-29	0	0	0	0	0	0	0	0	0	0	0.0241614	0.0123168	0.0245519	0	0.0120809	0	0	0	0	0.0227745	0.0114122	0.00349692	0.0067655	0.00515698
30-34	0	0.0247833	0.0125698	0	0	0	0	0	0	0	0.0238741	0.0121891	0	0.0235009	0.0119603	0	0.0232199	0.0117715	0	0	0	0	0.0136323	0.00692553
35-39	0.0219741	0	0.0108664	0	0	0	0.025525	0	0.0124572	0	0	0	0	0	0	0	0	0	0	0	0	0.0070443	0	0.00345825
40-44	0.0228151	0.0223336	0.0225615	0.0235667	0.0230007	0.0232709	0	0.0243322	0.0124572	0	0.0510189	0.0261343	0.0284269	0.0540491	0.0415639	0	0.0286657	0.0147121	0.031668	0	0.0154261	0.0152313	0.02923	0.0223727
45-49	0.0254779	0.0245637	0.0250073	0.0501525	0	0.0246444	0.025525	0.0243322	0.0249143	0.0254853	0.0729858	0.0497858	0.051398	0	0.0251033	0	0	0	0.0269019	0	0.0131332	0.0294318	0.0176114	0.0233912
50-54	0.0264983	0	0.0129785	0.0257643	0.0247983	0.0252686	0.0510499	0	0.0249143	0	0	0	0.0720621	0.0459465	0.0587105	0.0467514	0.0896102	0.0686311	0.0229262	0.0220362	0.0224697	0.0351941	0.0269746	0.0309941
55-59	0.0255614	0.024549	0.0250441	0	0.0730136	0.0372447	0	0.0243322	0.0124572	0.0250357	0.0480015	0.03676	0.0489176	0.0472001	0.0480407	0.0237719	0.0461565	0.0351267	0.0690718	0.0448931	0.0568227	0.0281607	0.0440917	0.0362723
60-64	0.11204	0.0270011	0.0687401	0.0533938	0.0514486	0.0524026	0.1021	0.0486644	0.0747429	0.0245235	0	0.0119455	0.0478795	0	0.0232669	0.0708159	0.0666829	0.068688	0.0934444	0.0219978	0.056648	0.0714146	0.0305519	0.0504669
65-69	0.0422258	0.0404442	0.0413176	0.0456694	0.0656902	0.0558926	0.178674	0.121661	0.149486	0.0534965	0.102115	0.0783738	0.161619	0.102959	0.131625	0.133381	0.102161	0.117436	0.0253672	0.0242975	0.0248219	0.0887303	0.0780853	0.0832922
70-74	0.135724	0.102973	0.118899	0.181681	0.173304	0.177397	0.0510499	0.170325	0.112114	0.0767021	0.195877	0.137595	0.210348	0.12635	0.167551	0.24659	0.158552	0.201836	0.148179	0.200479	0.174838	0.148894	0.160873	0.155032
75-79	0.16814	0.0780985	0.121287	0.0800638	0.151451	0.1167	0.153149	0.267654	0.211771	0.142966	0.206933	0.175639	0.132695	0.194002	0.163945	0.186058	0.223552	0.205318	0.0786818	0.19486	0.137339	0.133902	0.190608	0.162871
80-84	0.109933	0.0720144	0.0888416	0.0778721	0.239992	0.161567	0.178674	0.145993	0.161943	0.150089	0.0983681	0.124429	0.124448	0.199861	0.163007	0.169412	0.124097	0.148229	0.0910529	0.167289	0.129617	0.128805	0.149695	0.139707
85+	0	0.152452	0.0773393	0.0726972	0.147549	0.111462	0.0510446	0.121657	0.0871956	0.0474617	0.261749	0.15629	0.0220051	0.0935376	0.0581471	0.040825	0.20621	0.123412	0.057416	0.134995	0.0978149	0.0421897	0.159864	0.101882
ASR	0.69039	0.569213	0.625452	0.610861	0.950246	0.78585	0.842317	0.948952	0.89691	0.545761	1.10971	0.834046	0.924351	0.887406	0.905002	0.942998	1.06891	1.0076	0.644709	0.833623	0.740343	0.739618	0.911519	0.827112
ASR CI lower	0.450069	0.360236	0.462234	0.391047	0.675451	0.603705	0.579718	0.674716	0.701748	0.341769	0.812223	0.647532	0.650071	0.624091	0.710128	0.66889	0.781213	0.803797	0.422032	0.58148	0.567168	0.642397	0.805167	0.75425
ASR CI upper	1.0127	0.854795	0.827445	0.909261	1.29929	1.00562	1.18296	1.29728	1.12953	0.826514	1.48041	1.0575	1.27499	1.22403	1.13672	1.29117	1.42741	1.24712	0.9417	1.15707	0.949291	0.847381	1.028	0.905107
Cases	2009			2010			2011			2012			2013			2014			2015			Study Period
	Male	Female	Total	Male	Female	Total	Male	Female	Total	Male	Female	Total	Male	Female	Total	Male	Female	Total	Male	Female	Total	male	female	Total
15-19	0	0	0	0	0	0	1	0	1	0	0	0	0	0	0	1	0	1	0	0	0	2	0	2
20-24	0	0	0	0	0	0	0	0	0	0	1	1	0	0	0	0	0	0	0	0	0	0	1	1
25-29	0	0	0	0	0	0	0	0	0	0	1	1	1	0	1	0	0	0	0	1	1	1	2	3
30-34	0	1	1	0	0	0	0	0	0	0	1	1	0	1	1	0	1	1	0	0	0	0	4	4
35-39	1	0	1	0	0	0	1	0	1	0	0	0	0	0	0	0	0	0	0	0	0	2	0	2
40-44	1	1	2	1	1	2	0	1	1	0	2	2	1	2	3	0	1	1	1	0	1	4	8	12
45-49	1	1	2	2	0	2	1	1	2	1	3	4	2	0	2	0	0	0	1	0	1	8	5	13
50-54	1	0	1	1	1	2	2	0	2	0	0	0	3	2	5	2	4	6	1	1	2	10	8	18
55-59	1	1	2	0	3	3	0	1	1	1	2	3	2	2	4	1	2	3	3	2	5	8	13	21
60-64	4	1	5	2	2	4	4	2	6	1	0	1	2	0	2	3	3	6	4	1	5	20	9	29
65-69	2	2	4	2	3	5	7	5	12	2	4	6	6	4	10	5	4	9	1	1	2	25	23	48
70-74	5	4	9	7	7	14	2	7	9	3	8	11	8	5	13	9	6	15	5	7	12	39	44	83
75-79	6	3	9	3	6	9	6	11	17	6	9	15	6	9	15	9	11	20	4	10	14	40	59	99
80-84	4	3	7	3	10	13	7	6	13	6	4	10	5	8	13	7	5	12	4	7	11	36	43	79
85+	0	6	6	3	6	9	2	5	7	2	11	13	1	4	5	2	9	11	3	6	9	13	47	60
Total	26	23	49	24	39	63	33	39	72	22	46	68	37	37	74	39	46	85	27	36	63	208	266	474
