# Supplementary material for: The epidemiology of adults' eyelid malignancies in Germany between 2009 and 2015; An analysis of 42,710 patients' data
Source: Eur J Ophthalmol. 2022 Nov 4;33(2):1186–99. doi: 10.1177/11206721221125018 (PMC9999282; doi:10.1177/11206721221125018)
Supplement: sj-xlsx-3-ejo-10.1177_11206721221125018 - Supplemental material for The epidemiology of adults' eyelid malignancies in Germany between 2009 and 2015; An analysis of 42,710 patients' data [file sj-xlsx-3-ejo-10.1177_11206721221125018.xlsx]

## Sheet: BCC
		2015			2014			2013			2012			2011			2010			2009			Study Period
State		Total	Male	Female	Total	Male	Female	Total	Male	Female	Total	Male	Female	Total	Male	Female	Total	Male	Female	Total	Male	Female	Total	Male	Female
01	Schleswig-Holstein	97.5963	85.7475	108.96	95.3772	78.9025	111.079	96.5925	90.377	102.498	106.181	92.2432	119.397	100.276	85.8784	113.899	101.261	80.6387	121.078	93.9257	71.3746	115.573	98.7442	83.5946	113.212
02	Hamburg	55.3875	34.3618	75.4638	56.1609	47.8164	64.064	57.8352	53.0694	62.3333	49.0119	30.9065	66.0675	66.349	49.2751	82.3813	54.8575	45.7817	63.5452	54.1082	40.3867	67.2102	56.2443	43.0854	68.7236
03	Niedersachsen	87.9318	77.1314	98.4742	93.0145	80.0814	105.51	90.3658	77.7105	102.553	85.2295	68.7483	101.059	83.8666	82.5472	85.1306	80.6992	68.8281	92.1846	81.7272	72.921	90.2288	86.1192	75.424	96.4486
04	Bremen	34.2522	36.2653	32.2965	75.5415	58.5655	91.8614	98.8757	87.1764	110.053	74.835	62.6832	86.3843	108.865	100.927	116.376	93.839	65.2295	121.027	113.342	74.4817	150.226	85.6501	69.3327	101.175
05	Nordrhein-Westfalen	85.248	70.3694	99.5878	95.5885	80.8738	109.609	91.6238	79.0983	103.518	89.4936	77.9854	100.396	93.5882	80.4656	105.992	87.0264	77.1362	96.4602	88.8503	76.2641	100.84	90.2027	77.4561	102.343
06	Hessen	0	0	0	52.0193	46.7953	57.0575	89.1583	77.9721	99.9083	94.4073	83.5872	104.768	91.4283	77.8787	104.366	91.643	80.2949	102.573	96.5036	77.4208	114.843	73.5943	63.4213	83.3594
07	Rheinland-Pfalz	102.152	90.03	113.953	105.694	97.4355	113.667	110.906	100.052	121.353	99.7424	94.1581	105.102	107.267	87.6193	126.079	97.4088	79.8127	114.404	94.2015	88.2951	99.9016	102.482	91.0576	113.494
08	Baden-Württemberg	27.9422	23.3619	32.4449	25.1011	21.9521	28.1642	20.6937	17.0149	24.2567	19.9638	16.3793	23.4217	15.4103	12.8122	17.9068	5.57938	3.96507	7.14596	4.65336	4.35116	4.94598	17.0491	14.2624	19.7552
09	Bayern	31.767	28.1793	35.2778	30.0987	29.9202	30.272	37.051	32.4343	41.5165	37.9406	33.366	42.349	41.4679	36.1046	46.6145	35.1711	30.6896	39.4968	38.768	35.2021	42.2005	36.0378	32.2709	39.6753
10	Saarland	95.4201	75.7218	114.406	96.0532	60.0913	130.322	93.8713	76.6944	110.175	108.621	88.9242	127.269	109.234	103.177	114.954	89.429	74.7164	103.377	86.0564	78.3754	93.3369	96.955	79.6715	113.406
11	Berlin	50.8518	37.0685	64.1205	57.9276	43.6265	71.6045	64.5853	47.3113	81.0485	60.7367	42.5674	77.9999	45.3999	27.198	62.6378	31.4963	25.3622	37.3877	40.3756	36.1748	44.4085	50.1962	37.0441	62.7439
12	Brandenburg	39.0369	48.8487	29.4459	33.769	28.0882	39.2818	35.5219	29.8646	41.0049	22.4535	19.0814	25.7204	17.1206	14.0823	20.0644	12.3838	13.7036	11.0872	15.5284	13.6645	17.358	25.1163	23.9048	26.2804
13	Mecklenburg-Vorpommern	98.6131	76.4572	120.315	110.059	74.8783	144.232	123.395	101.738	144.413	129.973	96.434	162.517	101.438	82.1085	120.206	79.7649	57.7905	101.322	95.6871	86.7844	104.43	105.561	82.313	128.205
14	Sachsen	98.6572	82.523	114.311	105.295	97.6048	112.687	92.9224	77.8106	107.391	97.0321	79.8583	113.433	99.4035	96.048	102.601	91.0958	81.7078	100.102	81.5596	75.5105	87.3534	95.138	84.4376	105.411
15	Sachsen-Anhalt	24.0484	17.1683	30.7346	27.7337	29.2025	26.3215	27.6221	18.2044	36.651	26.5558	30.7721	22.5206	29.8673	31.4547	28.3499	36.8307	32.3393	41.1458	49.2314	39.0033	59.0451	31.6985	28.3064	34.9669
16	Thüringen	59.4275	45.5755	73.021	77.431	67.7373	86.8509	60.1618	43.2458	76.5618	69.5705	54.3007	84.3665	74.2573	53.1187	94.7197	78.7463	75.2021	82.204	64.8923	54.9196	74.6159	69.2124	56.2999	81.7628
	Total	59.1781	49.9085	68.1924	66.9478	57.7877	75.7699	69.1739	59.1553	78.7905	68.278	57.9468	78.1668	68.6187	59.4699	77.3518	62.2373	53.5744	70.5826	63.5313	54.808	71.9208	65.4236	56.0929	74.3964

## Sheet: SCC
		2015			2014			2013			2012			2011			2010			2009			Study Period
State		Total	Male	Female	Total	Male	Female	Total	Male	Female	Total	Male	Female	Total	Male	Female	Total	Male	Female	Total	Male	Female	Total	Male	Female
01	Schleswig-Holstein	15.3915	12.8621	17.8173	14.13	8.68652	19.3182	13.4945	10.9327	15.9288	16.3903	17.5701	15.2717	10.3488	10.2761	10.4176	10.9376	10.0798	11.7619	10.9462	12.2562	9.68873	13.0913	11.8091	14.3149
02	Hamburg	6.15416	4.58158	7.65575	6.2401	5.83127	6.62731	6.29888	7.07592	5.56547	3.45966	3.56614	3.35936	5.82009	3.60549	7.89958	6.15747	8.01179	4.38243	7.89077	6.92343	8.81445	6.00302	5.65652	6.32919
03	Niedersachsen	10.8495	9.96067	11.7172	11.499	9.88017	13.0632	10.9106	10.9894	10.8348	10.2841	7.08475	13.3569	10.1617	11.0413	9.31903	11.2398	12.0706	10.436	10.2159	9.50027	10.9068	10.7373	10.0753	11.3763
04	Bremen	2.97846	3.02211	2.93605	19.6408	9.24719	29.6327	10.6482	6.22688	14.872	15.2724	9.40247	20.8514	16.8665	6.30795	26.8559	7.56766	3.10617	11.8076	15.1122	15.517	14.728	12.5837	7.54711	17.3834
05	Nordrhein-Westfalen	11.4186	11.7472	11.102	9.18466	8.71485	9.63232	8.59329	8.06172	9.09808	8.48793	7.96247	8.98575	9.11944	10.3221	7.98265	8.62979	8.2646	8.97814	6.71413	6.30756	7.10144	8.87827	8.76865	8.98291
06	Hessen	0	0	0	7.54855	7.0193	8.05896	9.92486	10.1262	9.73133	13.9616	15.9699	12.0386	9.00935	9.22248	8.80585	7.7468	7.0552	8.41289	10.7226	9.42515	11.9696	8.41626	8.40261	8.43103
07	Rheinland-Pfalz	11.5969	9.003	14.1224	16.2031	13.7019	18.6179	10.5148	9.69894	11.3001	13.0317	17.3988	8.84036	12.7818	13.3222	12.2645	12.4883	13.7257	11.2931	10.9653	13.701	8.32513	12.5117	12.9359	12.1091
08	Baden-Württemberg	2.4817	2.59577	2.36957	3.26595	3.02788	3.49752	1.9753	1.52943	2.40715	2.27077	2.69777	1.85886	1.52201	2.71773	0.373059	0.557938	0.944064	0.18323	0.465336	0.567543	0.366369	1.79129	2.01146	1.57939
09	Bayern	4.9052	5.19507	4.62154	6.53978	6.24003	6.8306	5.55368	5.48639	5.61877	7.50824	6.02216	8.94035	6.99167	5.90802	8.03155	7.09803	7.46943	6.73954	4.63617	4.7262	4.5495	6.17611	5.8639	6.47598
10	Saarland	6.02653	6.1396	5.91756	10.1109	8.28845	11.8475	11.1031	8.29129	13.7718	11.0632	8.27202	13.7059	10.0215	12.3812	7.79346	7.86189	10.0968	5.74315	11.735	14.0674	9.52417	9.70315	9.64811	9.75765
11	Berlin	5.11359	5.79195	4.46056	3.45836	4.12683	2.81908	2.33793	1.79663	2.85382	4.74043	4.86485	4.62222	4.50992	3.70881	5.2686	2.0227	2.35927	1.69944	0.580944	0.59303	0.56934	3.25198	3.3202	3.18472
12	Brandenburg	6.03664	4.88487	7.16251	6.10284	3.30449	8.81836	6.53276	5.80701	7.23616	9.38963	9.95553	8.84137	5.70688	4.14185	7.22317	7.59006	7.25483	7.91941	2.78715	3.21517	2.36701	6.30657	5.50911	7.08114
13	Mecklenburg-Vorpommern	13.6446	12.534	14.7324	12.5067	10.153	14.793	13.7801	11.4456	16.0459	17.4964	16.4953	18.4678	13.691	8.84246	18.3989	8.52449	8.60709	8.44346	6.05614	8.55621	3.60102	12.2428	10.9477	13.4975
14	Sachsen	7.83382	6.95977	8.68185	10.3569	11.0686	9.67274	8.15543	9.09475	7.25612	10.1229	8.08692	12.0674	8.13974	7.58274	8.6705	11.0857	12.3054	9.91573	6.95655	6.86459	7.04463	8.95016	8.85182	9.04414
15	Sachsen-Anhalt	3.56273	1.80719	5.26879	5.36781	4.56289	6.14169	4.00966	2.73067	5.23586	1.77039	2.71519	0.866178	3.95303	5.39224	2.57726	3.85438	5.24421	2.51913	4.24409	0.86674	7.48459	3.82316	3.3313	4.29907
16	Thüringen	6.91017	8.37101	5.47658	6.95488	8.46716	5.48532	10.644	14.1019	7.2916	11.0576	12.1708	9.97884	7.33406	7.45525	7.21674	5.81649	7.24839	4.41957	6.66702	9.90354	3.51133	7.91203	9.67401	6.19714
	Total	7.30143	7.0099	7.58493	8.2638	7.40546	9.09045	7.5154	7.17953	7.8378	8.59374	8.27811	8.89585	7.66857	7.77467	7.56729	7.31484	7.5787	7.06066	6.27122	6.28372	6.2592	7.56129	7.35859	7.7566

## Sheet: Mel
		2015			2014			2013			2012			2011			2010			2009			Study Period
State		Total	Male	Female	Total	Male	Female	Total	Male	Female	Total	Male	Female	Total	Male	Female	Total	Male	Female	Total	Male	Female	Total	Male	Female
01	Schleswig-Holstein	1.74904	0.714562	2.74112	1.413	2.17163	0.689934	1.06536	1.45769	0.692557	1.42525	0.732089	2.0825	1.07056	0.734004	1.38901	1.05848	1.43998	0.691875	0.353104	0.720955	0	1.16211	1.1387	1.18386
02	Hamburg	0.559469	1.14539	0	1.13456	0	2.2091	0	0	0	1.15322	1.18871	1.11979	1.16402	1.20183	1.12851	0.55977	0	1.09561	1.12725	1.1539	1.10181	0.814042	0.669977	0.950688
03	Niedersachsen	0.630788	0.766206	0.498604	0.89437	0.780013	1.00486	0.641802	0.784955	0.503946	0.257103	0	0.504033	1.41493	1.05156	1.76306	0.631449	0.770463	0.496952	0.756734	1.02706	0.495763	0.746739	0.740036	0.75246
04	Bremen	1.48923	0	2.93605	1.51083	3.0824	0	0	0	0	0	0	0	1.53331	0	2.98399	1.51353	3.10617	0	0	0	0	0.863843	0.884081	0.845719
05	Nordrhein-Westfalen	0.559738	0.456203	0.659522	0.963823	0.929584	0.996447	0.853638	0.701019	0.99857	0.341796	0.117095	0.554676	0.911944	0.821078	0.997831	0.784527	0.57393	0.985405	0.559511	0.458732	0.655518	0.710711	0.579663	0.835424
06	Hessen	0.809563	0.328113	1.27859	1.96919	1.67126	2.25651	2.15039	2.36279	1.94627	0.66484	0.679571	0.650735	0.834199	0.341573	1.30457	0.659302	0.335962	0.970719	1.15474	1.34645	0.970505	1.17746	1.00939	1.3397
07	Rheinland-Pfalz	0.493486	0	0.973961	1.74495	2.53738	0.979889	1.50212	2.04188	0.982613	1.75426	1.02346	2.45565	1.0025	1.53718	0.490579	0.999065	1.01672	0.98201	0.996841	1.52233	0.489714	1.21332	1.38271	1.05063
08	Baden-Württemberg	0.36766	0.185412	0.546824	0.746502	0.567728	0.9204	0.658434	0.573536	0.740662	0.662307	0.770791	0.557659	0.190251	0.194124	0.186529	0.278969	0.377626	0.18323	0	0	0	0.414875	0.381317	0.4479
09	Bayern	1.24576	1.41684	1.07836	0.866717	0.640004	1.08669	1.0314	1.12955	0.936462	1.35787	0.651044	2.03903	1.36619	1.80523	0.944888	1.11654	0.811894	1.4106	0.879273	0.977835	0.784397	1.12339	1.06177	1.18292
10	Saarland	1.00442	2.04653	0	3.03326	0	5.92375	0	0	0	0	0	0	1.00215	2.06354	0	1.96547	0	3.82877	0	0	0	1.00076	0.587154	1.39322
11	Berlin	1.13635	1.73759	0.55757	0.864591	1.76864	0	0.584483	0.598877	0.570764	0.88883	0.608106	1.15555	0	0	0	0.577914	0.589818	0.56648	0	0	0	0.578882	0.757575	0.407195
12	Brandenburg	0	0	0	0	0	0	0	0	0	0.816489	0.829628	0.803761	0.815268	0	1.60515	0.798954	0	1.58388	0.398164	0.803793	0	0.404125	0.233346	0.570399
13	Mecklenburg-Vorpommern	0	0	0	0.625337	1.26912	0	1.25274	0	2.46861	0.624872	1.26887	0	1.86695	3.78963	0	0.608892	0	1.20621	0	0	0	0.711255	0.903945	0.524973
14	Sachsen	0.979228	0.497126	1.44698	1.23296	1.00624	1.45091	0.741403	1.01053	0.483741	1.97521	1.5163	2.41348	0.246659	0	0.481695	0.722983	0	1.41653	0.719643	0	1.40893	0.945441	0.575741	1.30032
15	Sachsen-Anhalt	1.33602	0.903596	1.75626	0.894635	0	1.75477	0.445518	0.910222	0	1.77039	0.905063	2.59853	0.878451	0	1.71817	0.856529	0	1.67942	0.848818	0.86674	0.831622	1.00434	0.512231	1.47697
16	Thüringen	0.921356	0.930112	0.912763	0.927317	0.940796	0.91422	1.85113	0.940126	2.73435	0.460732	0	0.907167	0.916757	0	1.80418	0.894845	1.8121	0	0.888936	0.900322	0.877834	0.980153	0.789065	1.16436
	Total	0.76665	0.666434	0.864106	1.04683	0.979027	1.11213	0.916211	0.935361	0.897829	0.844471	0.558645	1.11806	0.896326	0.841194	0.948952	0.770627	0.598318	0.936618	0.599005	0.648321	0.551577	0.834303	0.746757	0.918467
